# Supplementary material for: Exploring the Safety of Pllans-II and Antitumoral Potential of Its Recombinant Isoform in Cervical Cancer Therapy
Source: Cells. 2023 Dec 10;12(24):2812. doi: 10.3390/cells12242812 (PMC10741390; doi:10.3390/cells12242812)
Supplement: Supplementary file 1 [file cells-12-02812-s001.zip]

Archive with 1 entries (1 files):
- cells-2673655-supplementary.pdf
